# Supplementary material for: Betting on Non-Invasive Brain Stimulation to Treat Gambling Disorder: A Systematic Review and Meta-Analysis
Source: Brain Sci. 2023 Apr 21;13(4):698. doi: 10.3390/brainsci13040698 (PMC10136786; doi:10.3390/brainsci13040698)
Supplement: Supplementary file 1 [file brainsci-13-00698-s001.zip]

Archive with 1 entries (1 files):
- brainsci-2321085-supplementary.pdf
